# Supplementary material for: Ectoparasite Diversity and Infection Burden on Two Sympatric Bat Species, Myotis lucifugus and M. septentrionalis (Chiroptera: Vespertilionidae)
Source: Ecol Evol. 2025 Dec 2;15(12):e72602. doi: 10.1002/ece3.72602 (PMC12671994; doi:10.1002/ece3.72602)
Supplement: Supplementary file 1 — Table S1: Correlation coefficients of prevalence of ectoparasites versus the number of sampled hosts. Table S2: Prevalence of ectoparasite infections (%) on Myotis lucifugus for each region and demographic. Number of bats sampled per region is included in brackets beside the region name and the number of infected individuals is included in brackets beside the prevalence values. Table S3: Mean intensity of ectoparasite infections on Myotis lucifugus for each region and demographic. Number of bats sampled per region is included in brackets beside the region name. Table S4: Prevalence of ectoparasite infections (%) on Myotis septentrionalis for each region and demographic. Number of bats sampled per region is included in brackets beside the region name and the number of infected individuals is included in brackets beside the prevalence values. Table S5: Mean intensity of ectoparasite infections on Myotis septentrionalis for each region and demographic. Number of bats sampled per region is included in brackets beside the region name. [file ECE3-15-e72602-s001.xlsx]

## Sheet: Supplemental Table 1
Supplemental Table 1: Correlation coefficients of prevalence of ectoparasites versus the number of sampled hosts.
Ectoparasite	Myotis lucifugus		Myotis septenrionalis
	Pearson Correlation Coefficient	p-value	Pearson Correlation Coefficient	p-value
Cimex adjunctus	0.19	0.76	-0.24	0.76
Leptotrombidium myotis	0.3	0.63	0.98	0.02
Macronyssus crosbyi	-0.46	0.44	0.99	0.01
Myodopsylla insignis	-0.18	0.77	0.44	0.56
Spinturnix americanus	0.36	0.55	-0.13	0.87

## Sheet: Supplemental Table 2
Supplemental Table 2. Prevalence of ectoparasite infections (%) on Myotis lucifugus for each region and demographic. Number of bats sampled per region is included in brackets beside the region name and the number of infected individuals is included in brackets beside the prevalence values.
Region	Age Class	Sex	ANCA	CIAD	LEMY	MACR	MYIN	SPAM
Labrador	Adult	Female (78)	3.8 (3)	3.8 (3)	9.0 (7)	3.8 (3)	16.7 (13)	76.9 (60)
		Male (0)	NA	NA	NA	NA	NA	NA
		Unknown sex (1)	0.0 (0)	0.0 (0)	0.0 (0)	0.0 (0)	0.0 (0)	100 (1)
	Juvenile	Female (1)	0.0 (0)	0.0 (0)	0.0 (0)	0.0 (0)	100 (1)	0.0 (0)
		Male (8)	0.0 (0)	0.0 (0)	0.0 (0)	12.5 (1)	62.5 (5)	87.5 (7)
		Unknown sex (2)	0.0 (0)	0.0 (0)	0.0 (0)	0.0 (0)	50.0 (1)	50.0 (1)
	Age class unknown	Female (18)	5.6 (1)	5.6(1)	0.0 (0)	16.7 (3)	77.8 (14)	55.6 (10)
		Male (5)	0.0 (0)	0.0 (0)	0.0 (0)	0.0 (0)	100 (5)	20.0 (1)
Newfoundland	Adult	Female (324)	0.3 (0)	1.5 (5)	3.1 (10)	2.5 (8)	35.5 (115)	73.8 (239)
		Male (2)	0.0 (0)	0.0 (0)	0.0 (0)	0.0 (0)	100 (2)	0.0 (0)
	Juvenile	Female (96)	0.0 (0)	0.0 (0)	0.0 (0)	1.0 (1)	7.3 (7)	94.8 (91)
		Male (92)	0.0 (0)	0.0 (0)	0.0 (0)	1.1 (1)	19.6 (18)	85.9 (79)
Nova Scotia	Adult	Female (204)	0.0 (0)	2.9 (6)	2.9 (6)	2.5 (5)	34.3 (70)	70.1 (143)
		Male (67)	0.0 (0)	0.0 (0)	10.5 (7)	3.0 (2)	43.3 (29)	49.3 (33)
	Juvenile	Female (40)	0.0 (0)	2.5 (1)	5.0 (2)	2.5 (1)	42.5 (17)	55.0 (22)
		Male (38)	0.0 (0)	0.0 (0)	7.9 (3)	0.0 (0)	36.8 (14)	60.5 (23)
	Age class unknown	Female (27)	0.0 (0)	0.0 (0)	0.0 (0)	0.0 (0)	63.0 (17)	63.0 (17)
		Male (27)	0.0 (0)	0.0 (0)	0.0 (0)	0.0 (0)	96.3 (26)	26.0 (7)
New Brunswick	Adult	Female (15)	0.0 (0)	0.0 (0)	0.0 (0)	0.0 (0)	86.7 (13)	26.7 (4)
		Male (11)	0.0 (0)	0.0 (0)	0.0 (0)	0.0 (0)	54.5(6)	45.5 (5)
	Juvenile	Female (6)	0.0 (0)	0.0 (0)	0.0 (0)	0.0 (0)	83.3 (5)	16.7 (1)
		Male (7)	0.0 (0)	0.0 (0)	0.0 (0)	0.0 (0)	85.7 (6)	14.3 (1)
	Age class unknown	Female (4)	0.0 (0)	0.0 (0)	0.0 (0)	0.0 (0)	50.0 (2)	50.0 (2)
		Male (3)	0.0 (0)	0.0 (0)	0.0 (0)	0.0 (0)	66.7 (2)	33.3 (1)
Prince Edward Island	Adult	Female (5)	0.0 (0)	0.0 (0)	0.0 (0)	20.0 (1)	20.0 (1)	60.0 (3)
		Male (2)	0.0 (0)	0.0 (0)	0.0 (0)	0.0 (0)	50.0 (1)	50.0 (1)
	Juvenile	Female (3)	33.3 (1)	0.0 (0)	0.0 (0)	0.0 (0)	0.0 (0)	100.0 (3)
		Male (2)	0.0 (0)	0.0 (0)	0.0 (0)	0.0 (0)	0.0 (0)	100.0 (2)

## Sheet: Supplemental Table 3
Supplemental Table 3: Mean intensity of ectoparasite infections on Myotis lucifugus for each region and demographic. Number of bats sampled per region is included in brackets beside the region name.
Region	Age Class	Sex	ANCA	CIAD	LEMY	MACR	MYIN	SPAM
Labrador	Adult	Female (78)	1.0 +/- 0.0	1.0 +/- 0.0	2.0 +/- 1.0	1.0 +/- 0.0	1.0 +/- 0.0	2.2 +/- 0.2
		Male	NA	NA	NA	NA	NA	NA
		Unknown sex (1)	0.0 +/- 0.0	0.0 +/- 0.0	0.0 +/- 0.0	0.0 +/- 0.0	0.0 +/- 0.0	2.0 +/- 0.0
	Juvenile	Female (1)	0.0 +/- 0.0	0.0 +/- 0.0	0.0 +/- 0.0	0.0 +/- 0.0	2.0 +/- 0.0	0.0 +/- 0.0
		Male (8)	0.0 +/- 0.0	0.0 +/- 0.0	0.0 +/- 0.0	2.0 +/- 0.0	3.4 +/- 1.7	1.9 +/- 0.5
		Unknown sex (2)	0.0 +/- 0.0	0.0 +/- 0.0	0.0 +/- 0.0	0.0 +/- 0.0	2.0 +/- 0.0	1.0 +/- 0.0
	Age class unknown	Female (18)	1.0 +/- 0.0	1.0 +/- 0.0	0.0 +/- 0.0	1.0 +/- 0.0	5.1 +/- 1.8	1.8 +/- 0.3
		Male (5)	0.0 +/- 0.0	0.0 +/- 0.0	0.0 +/- 0.0	0.0 +/- 0.0	12.0 +/- 5.0	1.0 +/- 0.0
Newfoundland	Adult	Female (324)	1.0 +/- 0.0	1.4 +/- 0.4	5.3 +/- 2.5	1.3 +/- 0.2	2.4 +/- 0.2	2.2 +/- 0.1
		Male (2)	0.0 +/- 0.0	0.0 +/- 0.0	0.0 +/- 0.0	0.0 +/- 0.0	29.0 +/- 0.5	0.0 +/- 0.0
	Juvenile	Female (96)	0.0 +/- 0.0	0.0 +/- 0.0	0.0 +/- 0.0	1.0 +/- 0.0	1.4 +/- 0.3	2.8 +/- 0.3
		Male (92)	0.0 +/- 0.0	0.0 +/- 0.0	0.0 +/- 0.0	1.0 +/- 0.0	3.1 +/- 1.5	3.1 +/- 0.3
Nova Scotia	Adult	Female (204)	0.0 +/- 0.0	1.0 +/- 0.0	3.5 +/- 2.5	1.4 +/- 0.4	1.9 +/- 0.2	1.8 +/- 0.1
		Male (66)	0.0 +/- 0.0	0.0 +/- 0.0	1.7 +/- 0.4	1.0 +/- 0.0	1.9 +/- 0.4	1.2 +/- 0.1
	Juvenile	Female (40)	0.0 +/- 0.0	1.0 +/- 0.0	1.5 +/- 0.5	1.0 +/- 0.0	1.6 +/- 0.2	2.4 +/- 0.5
		Male (38)	0.0 +/- 0.0	0.0 +/- 0.0	1.0 +/- 0.0	0.0 +/- 0.0	1.5 +/- 0.3	1.4 +/- 0.2
	Age class unknown	Female (27)	0.0 +/- 0.0	0.0 +/- 0.0	0.0 +/- 0.0	0.0 +/- 0.0	1.8 +/- 0.3	1.7 +/- 0.3
		Male (27)	0.0 +/- 0.0	0.0 +/- 0.0	0.0 +/- 0.0	0.0 +/- 0.0	4.1 +/- 0.8	1.4 +/- 0.2
New Brunswick	Adult	Female (15)	0.0 +/- 0.0	0.0 +/- 0.0	0.0 +/- 0.0	0.0 +/- 0.0	1.5 +/- 0.2	1.5 +/- 0.5
		Male (11)	0.0 +/- 0.0	0.0 +/- 0.0	0.0 +/- 0.0	0.0 +/- 0.0	1.2 +/- 0.2	1.0 +/- 0.0
	Juvenile	Female (6)	0.0 +/- 0.0	0.0 +/- 0.0	0.0 +/- 0.0	0.0 +/- 0.0	1.2 +/- 0.2	3.0 +/- 0.0
		Male (7)	0.0 +/- 0.0	0.0 +/- 0.0	0.0 +/- 0.0	0.0 +/- 0.0	1.3 +/- 0.2	2.0 +/- 0.0
	Age class unknown	Female (4)	0.0 +/- 0.0	0.0 +/- 0.0	0.0 +/- 0.0	0.0 +/- 0.0	1.5 +/- 0.5	1.5 +/- 0.5
		Male (3)	0.0 +/- 0.0	0.0 +/- 0.0	0.0 +/- 0.0	0.0 +/- 0.0	1.5 +/- 0.5	1.0 +/- 0.0
Prince Edward Island	Adult	Female (5)	0.0 +/- 0.0	0.0 +/- 0.0	0.0 +/- 0.0	1.0 +/- 0.0	1.0 +/- 0.0	2.0 +/- 0.6
		Male (2)	0.0 +/- 0.0	0.0 +/- 0.0	0.0 +/- 0.0	0.0 +/- 0.0	1.0 +/- 0.0	1.0 +/- 0.0
	Juvenile	Female (3)	1.0 +/- 0.0	0.0 +/- 0.0	0.0 +/- 0.0	0.0 +/- 0.0	0.0 +/- 0.0	1.3 +/- 0.3
		Male (2)	0.0 +/- 0.0	0.0 +/- 0.0	0.0 +/- 0.0	0.0 +/- 0.0	0.0 +/- 0.0	1.5 +/- 0.5

## Sheet: Supplemental Table 4
Supplemental Table 4: Prevalence of ectoparasite infections (%) on Myotis septentrionalis for each region and demographic. Number of bats sampled per region is included in brackets beside the region name and the number of infected individuals is included in brackets beside the prevalence values.
Region	Age Class	Sex	ANCA	CIAD	LEMY	MACR	MYIN	ORCA	SPAM
Labrador	Adult	Female (1)	0.0 (0)	0.0 (0)	0.0 (0)	0.0 (0)	0.0 (0)	0.0 (0)	100.0 (1)
		Male (2)	0.0 (0)	0.0 (0)	0.0 (0)	0.0 (0)	0.0 (0)	0.0 (0)	100.0 (2)
	Juvenile	Female	NA	NA	NA	NA	NA	NA	NA
		Male	NA	NA	NA	NA	NA	NA	NA
Nova Scotia	Adult	Female (50)	0.0 (0)	10.0 (5)	0.0 (0)	10.0 (5)	10.0 (5)	0.0 (0)	78.0 (39)
		Male (35)	0.0 (0)	2.9 (1)	0.0 (0)	0.0 (0)	28.6 (10)	2.9 (1)	68.6 (24)
	Juvenile	Female (29)	0.0 (0)	6.9 (2)	0.0 (0)	10.4 (3)	10.4 (3)	0.0 (0)	89.7 (26)
		Male (41)	0.0 (0)	9.8 (4)	4.9 (2)	7.3 (3)	4.9 (2)	0.0 (0)	87.8 (36)
	Age class unknown	Female (23)	4.4 (1)	0.0 (0)	0.0 (0)	13.0 (3)	8.7 (2)	0.0 (0)	91.3 (21)
		Male (27)	0.0 (0)	7.4 (2)	0.0 (0)	11.1 (3)	18.5 (5)	3.7 (1)	81.5 (22)
New Brunswick	Adult	Female (9)	0.0 (0)	11.1 (1)	0.0 (0)	0.0 (0)	33.3 (3)	0.0 (0)	66.7 (6)
		Male (9)	0.0 (0)	0.0 (0)	0.0 (0)	0.0 (0)	22.2 (2)	0.0 (0)	77.8 (7)
	Juvenile	Female (3)	0.0 (0)	33.3 (1)	0.0 (0)	33.3 (1)	33.3 (1)	0.0 (0)	66.7 (2)
		Male (6)	0.0 (0)	0.0 (0)	0.0 (0)	0.0 (0)	16.7 (1)	0.0 (0)	100.0 (6)
	Age class unknown	Female (10)	0.0 (0)	0.0 (0)	0.0 (0)	0.0 (0)	10.0 (1)	0.0 (0)	100.0 (10)
		Male (5)	0.0 (0)	0.0 (0)	0.0 (0)	0.0 (0)	20.0 (1)	0.0 (0)	100.0 (5)
Prince Edward Island	Adult	Female (3)	0.0 (0)	0.0 (0)	0.0 (0)	0.0 (0)	0.0 (0)	0.0 (0)	100.0 (3)
		Male (4)	0.0 (0)	75.0 (3)	0.0 (0)	0.0 (0)	0.0 (0)	0.0 (0)	25.0 (1)
	Juvenile	Female (1)	0.0 (0)	0.0 (0)	0.0 (0)	0.0 (0)	0.0 (0)	0.0 (0)	100.0 (1)
		Male (1)	0.0 (0)	0.0 (0)	0.0 (0)	0.0 (0)	0.0 (0)	0.0 (0)	100.0 (1)

## Sheet: Supplemental Table 5
Supplemental Table 5: Mean intensity of ectoparasite infections on Myotis septentrionalis for each region and demographic. Number of bats sampled per region is included in brackets beside the region name.
Region	Age Class	Sex	ANCA	CIAD	LEMY	MACR	MYIN	ORCA	SPAM
Labrador	Adult	Female (1)	0.0 +/- 0.0	0.0 +/- 0.0	0.0 +/- 0.0	0.0 +/- 0.0	0.0 +/- 0.0	0.0 +/- 0.0	2.0 +/- 0.0
		Male (2)	0.0 +/- 0.0	0.0 +/- 0.0	0.0 +/- 0.0	0.0 +/- 0.0	0.0 +/- 0.0	0.0 +/- 0.0	4.5 +/- 2.5
	Juvenile	Female	NA	NA	NA	NA	NA	NA	NA
		Male	NA	NA	NA	NA	NA	NA	NA
Nova Scotia	Adult	Female (50)	0.0 +/- 0.0	1.0 +/- 0.0	0.0 +/- 0.0	3.6 +/- 2.4	1.0 +/- 0.0	0.0 +/- 0.0	1.9 +/- 0.2
		Male (35)	0.0 +/- 0.0	2.0 +/- 0.0	0.0 +/- 0.0	0.0 +/- 0.0	1.0 +/- 0.0	1.0 +/- 0.0	1.5 +/- 0.3
	Juvenile	Female (29)	0.0 +/- 0.0	1.5 +/- 0.5	0.0 +/- 0.0	1.0 +/- 0.0	1.0 +/- 0.0	0.0 +/- 0.0	1.8 +/- 0.2
		Male (41)	0.0 +/- 0.0	1.0 +/- 0.0	2.5 +/- 1.5	2.3 +/- 1.3	1.0 +/- 0.0	0.0 +/- 0.0	1.9 +/- 0.3
	Age class unknown	Female (23)	2.0 +/- 0.0	0.0 +/- 0.0	0.0 +/- 0.0	1.3 +/- 0.2	1.0 +/- 0.0	0.0 +/- 0.0	2.3 +/- 0.1
		Male (27)	0.0 +/- 0.0	1.0 +/- 0.0	0.0 +/- 0.0	1.0 +/- 0.0	1.3 +/- 0.2	1.0 +/- 0.0	2.0 +/- 0.3
New Brunswick	Adult	Female (9)	0.0 +/- 0.0	1.0 +/- 0.0	0.0 +/- 0.0	0.0 +/- 0.0	1.0 +/- 0.0	0.0 +/- 0.0	1.3 +/- 0.3
		Male (9)	0.0 +/- 0.0	0.0 +/- 0.0	0.0 +/- 0.0	0.0 +/- 0.0	1.0 +/- 0.0	0.0 +/- 0.0	1.4 +/- 0.3
	Juvenile	Female (3)	0.0 +/- 0.0	1.0 +/- 0.0	0.0 +/- 0.0	1.0 +/- 0.0	1.0 +/- 0.0	0.0 +/- 0.0	3.0 +/- 1.0
		Male (6)	0.0 +/- 0.0	0.0 +/- 0.0	0.0 +/- 0.0	0.0 +/- 0.0	1.0 +/- 0.0	0.0 +/- 0.0	1.8 +/- 0.3
	Age class unknown	Female (10)	0.0 +/- 0.0	0.0 +/- 0.0	0.0 +/- 0.0	0.0 +/- 0.0	1.0 +/- 0.0	0.0 +/- 0.0	1.5 +/- 0.2
		Male (5)	0.0 +/- 0.0	0.0 +/- 0.0	0.0 +/- 0.0	0.0 +/- 0.0	1.0 +/- 0.0	0.0 +/- 0.0	2.2 +/- 0.6
Prince Edward Island	Adult	Female (3)	0.0 +/- 0.0	0.0 +/- 0.0	0.0 +/- 0.0	0.0 +/- 0.0	0.0 +/- 0.0	0.0 +/- 0.0	1.0 +/- 0.0
		Male (4)	0.0 +/- 0.0	1.0 +/- 0.0	0.0 +/- 0.0	0.0 +/- 0.0	0.0 +/- 0.0	0.0 +/- 0.0	1.0 +/- 0.0
	Juvenile	Female (1)	0.0 +/- 0.0	0.0 +/- 0.0	0.0 +/- 0.0	0.0 +/- 0.0	0.0 +/- 0.0	0.0 +/- 0.0	1.0 +/- 0.0
		Male (1)	0.0 +/- 0.0	0.0 +/- 0.0	0.0 +/- 0.0	0.0 +/- 0.0	0.0 +/- 0.0	0.0 +/- 0.0	1.0 +/- 0.0
